# Supplementary material for: The Mere Co-Presence: Synchronization of Autonomic Signals and Emotional Responses across Co-Present Individuals Not Engaged in Direct Interaction
Source: PLoS One. 2015 May 27;10(5):e0125804. doi: 10.1371/journal.pone.0125804 (PMC4446307; doi:10.1371/journal.pone.0125804)
Supplement: S1 Dataset — Dataset includes SPSS file with behavioral ratings of both movies and both observers. B. Autonomic signals. Matlab file with ANS signals of both observers. “signals.mat” contains 2HZ physiological time-courses (EDA and HR) for 26 pairs of subjects in four experimental conditions. Noisy time-courses that were excluded from analysis are replaced with NaNs. 1x4x2 struct array: 2nd dim – 4 experimental conditions: 1- baseline, 2 – positive movie, 3- negative movie, 4 – first neutral movie; 3d dim – signals: 1—HR, 2 – EDA; (ZIP) [file pone.0125804.s001.zip]

Archive with 2 entries (2 files):
- S1A.sav
- S1B.mat
